# Supplementary material for: Changes in patient-sharing patterns after oncologist departures in rural and urban settings: a Medicare cohort study
Source: Appl Netw Sci. 2025 Dec 2;11(1):1. doi: 10.1007/s41109-025-00762-3 (PMC12775101; doi:10.1007/s41109-025-00762-3)
Supplement: Supplementary file 1 — Additional file1 (R 4 KB) [file 41109_2025_762_MOESM1_ESM.r]

####Load Libraries####
library(dplyr)
library(igraph)

####README####
#This code includes reading in two types of files: 
  #1. A physician file (data frame: npifile), which contains the following variables: physician identifier (npi), the observation year (each row is a unique year per physician), physician specialty (medical, radiation, surgical oncologist), and a flag for whether they moved during that year.
  #2. Edge lists (data frames: edges16, edges17, edges18, and edges19) derived from the physician patient-sharing networks.
    #The edge lists contained the following variables: ID_1 (physician identifier, npi), ID_2 (physician identifier, npi), edge weight, and year

#General methods:
  #1. After binding all edge lists together (data frame: alledges), we filtered the edge lists to include edges with weights > 1 and edges that were present in the prior calendar year. These two criteria defined a physician connection.
  #2. We then used our physician file to identify movers within the edge list (data frame: alledges).
  #3. We summed the number of movers each physician was connected to: 
    #Because physicians could appear as ID_1 or ID_2, we summed for each variable separately (data frames: count_id1 and count_id2) before calculating the total number of movers each physician was connected to (data frame: counts).


####CODE####
##Step 1: 
  #a. Use edge lists and mover file to identify connected vs. not connected non-movers
npis <- read.csv("npifile.csv") #variables: npi, year, specialty, mover flag

  #Read in first order edge lists
edges16 <- read.csv("edgelist_2016.csv") #variables: ID_1, ID_2, weight, year
edges17 <- read.csv("edgelist_2017.csv")
edges18 <- read.csv("edgelist_2018.csv")
edges19 <- read.csv("edgelist_2019.csv")

alledges <- rbind(edges16, edges17, edges18, edges19)

  #b. Get list of movers
movers <- npis %>% filter(mover == 1) %>% select(npi, year, mover)

  #c. Filter to connections with weight >= 2 and connection in prior year (definition for a "connection")
    #c.1. Filter to weight >= 2 to reduce the edge list
alledges <- alledges %>% filter(weight > 1)

  #d. Filter to physician connections that existed in year prior:
    #d.1. Create pairs of physicians (same pair when ID_1 is in ID_2 and vice versa because some physicians will be in ID_1 in one year and ID_2 during the next)
alledges <- alledges %>%
  mutate(pairID = group_indices(., pmax(ID_1, ID_2), grp2 = pmin(ID_1, ID_2)))

    #d.2. Create flag for whether connection existed in the year prior
alledges <- alledges %>%
  arrange(pairID, year) %>%
  group_by(pairID) %>%
  mutate(prioryearconnect = ifelse(year - lag(year) == 1, 1, 0)) %>%
  ungroup()

alledges <- alledges %>% filter(prioryearconnect == 1)

#Step 2: Identify connections to movers
alledges <- left_join(alledges, movers, by = c("ID_1" = "npi", "year" = "year")) %>%
  rename(ID_2_connectedtomover = mover01)

alledges <- left_join(alledges, movers, by = c("ID_2" = "npi", "year" = "year")) %>%
  rename(ID_1_connectedtomover = mover01)

#Step 3: Get count of mover connections
  #a. Calculate by ID_1 and ID_2 separately as physicians may exist in both columns depending on the connection/year
count_id1 <- alledges %>%
  arrange(year) %>%
  group_by(ID_1, year) %>%
  summarize(sum_connect = sum(ID_1_connectedtomover, na.rm = T)) %>%
  rename(npi = ID_1) %>%
  ungroup()

count_id2 <- alledges %>%
  arrange(year) %>%
  group_by(ID_2, year) %>%
  summarize(sum_connect = sum(ID_2_connectedtomover, na.rm = T)) %>%
  rename(npi = ID_2) %>%
  ungroup()

counts <- rbind(count_id1, count_id2)

  #b. Calculate total sum of mover connections per NPI per year
counts <- counts %>%
  arrange(year) %>%
  group_by(npi, year) %>%
  summarize(totalsum_connect = sum(sum_connect, na.rm = T)) %>% #this is the total sum of connections to movers per year 
  ungroup()

#Join to npilist
npilist <- left_join(npilist, counts, by = c("npi", "year"))
