# Supplementary material for: Changes in patient-sharing patterns after oncologist departures in rural and urban settings: a Medicare cohort study
Source: Appl Netw Sci. 2025 Dec 2;11(1):1. doi: 10.1007/s41109-025-00762-3 (PMC12775101; doi:10.1007/s41109-025-00762-3)
Supplement: Supplementary file 2 — Additional file2 (R 3 KB) [file 41109_2025_762_MOESM2_ESM.r]

#Load Libraries
library(dplyr)
library(igraph)

####README####
#This code includes reading in two types of files:
  #1. Edge lists (data frames: edges16, edges17, edges18, and edges19) derived from the physician patient-sharing networks.
    #The edge lists contained the following variables: ID_1 (physician identifier or npi), ID_2 (physician identifier or npi), edge weight, and year
  #2. Node lists (data frames: nodes16, nodes17, nodes18, nodes19). 
    #The node lists contained the following variables: ID_1 (physician identifier or npi) and physician specialty (variable: spec)

#General methods:
  #1. Create a function that:
    #a. Builds annual networks based on the annual edge/node lists
    #b. Calculates network measures on the annual networks
  #2. Run the function on each year's edge and node lists

####CODE####
#Read in files
edges16 <- read.csv("edgelist_2016.csv") #variables: ID_1, ID_2, weight, year
edges17 <- read.csv("edgelist_2017.csv")
edges18 <- read.csv("edgelist_2018.csv")
edges19 <- read.csv("edgelist_2019.csv")

nodes16 <- read.csv("nodelist_2016.csv") #variables: ID_1, specialty
nodes17 <- read.csv("nodelist_2017.csv")
nodes18 <- read.csv("nodelist_2018.csv")
nodes19 <- read.csv("nodelist_2019.csv")

#Step 1: Create function that builds networks and calculates network measures
net_fx <- function(edges, nodes) {
  #load edge and node lists
  edgelist <- edges %>% select(ID_1, ID_2, weight)
  key <- nodes %>% select(ID_1, spec)
  colnames(key)<-c('ID_1','char')
  
  #construct network
  net <- graph_from_data_frame(edgelist, key, directed = FALSE)
  
  #Compute network measures
  V(net)$linchpin <- Linchpin.Centrality(edgelist, key, 'char')[[3]]$linkage #linchpin score code can be found on github: https://github.com/mnemesure/linchpin_centrality/blob/master/linchpin_network_fx2.R
  V(net)$nodestrength <- strength(net, mode="all")
  V(net)$transitivity <- transitivity(net, type = 'weighted')
  V(net)$constraint <- constraint(net, nodes=V(net), weights=NULL)

  # add centrality measures to the node list
  nodes <- nodes %>% 
    mutate(
      linchpin = V(net)$linchpin,
      nodestrength = V(net)$nodestrength,
      transitivity = V(net)$transitivity,
      constraint = V(net)$constraint
    )
  
  return(nodes)
}

#Step 2: Run the function on each year's edge and node lists
net_2016 <- net_fx(edges16, nodes16)
net_2016$year <- 2016

net_2017 <- net_fx(edges17, nodes17)
net_2017$year <- 2017

net_2018 <- net_fx(edges18, nodes18)
net_2018$year <- 2018

net_2019 <- net_fx(edges19, nodes19)
net_2019$year <- 2019

net_all <- rbind(net_2016, net_2017, net_2018, net_2019)

write.csv(net_all,'networkmeasures.csv',quote=F,row.names=F)
