# Supplementary material for: Changes in patient-sharing patterns after oncologist departures in rural and urban settings: a Medicare cohort study
Source: Appl Netw Sci. 2025 Dec 2;11(1):1. doi: 10.1007/s41109-025-00762-3 (PMC12775101; doi:10.1007/s41109-025-00762-3)
Supplement: Supplementary file 3 — Additional file3 (R 5 KB) [file 41109_2025_762_MOESM3_ESM.r]

#Load Libraries
library(dplyr)
library(lme4)
library(lmerTest)
library(openxlsx)

####README####
#This code includes reading in a physician file that contains:
  #a. A physician identifier (variable: npi), where each row is unique to provider and observation year
  #b. The total number of movers each physician was connected to during each calendar year (variable: totalsum_connect)
  #c. Outcome measures (network measures and patient volume) for each calendar year
  #d. Rurality and hospital referral region of physician's practice location
  #e. Propensity score weights

#General methods:
  #1. Calculate change in outcome measures
  #2. Stratify by rurality
  #3. Run linear mixed effects regression models

####CODE####
npis <- read.csv("npifile.csv") #variables: npi, year, total number of mover connections, outcome measures (node strength, linchpin score, local transitivity, Burt's constraint, patient volume)

  #Step 1: Calculate change in outcome variables: subtract year prior from current year
npis <- npis %>%
  arrange(year) %>%
  group_by(npi) %>%
  mutate(change_ptvol = ptvol - lag(ptvol),
         change_ns = nodestrength - lag(nodestrength),
         change_trans = transitivity - lag(transitivity),
         change_linchpin = linchpin - lag(linchpin),
         change_constraint = constraint - lag(constraint))


#Step 2: Stratify by rurality of physician
  #a. Subset to 2017-2019 because no one can be connected in 2016
npis2 <- filter(npis, year != 2016)

  #b. Create data frames by rural/urban status
rural <- npis2 %>% filter(rural_01 == 1)
urban <- npis2 %>% filter(rural_01 == 0)


#Step 3: Run linear mixed effects regression models
  #a. Create a function to simplify running several models.
model_fx <- function(data, outcome_var, fixed_vars, random_vars) {
  #construct formula
  formula <- paste(outcome_var, "~", paste(fixed_vars, collapse = "+"))
  
  #add random effects
  if (!is.null(random_vars)) {
    random_formula <- paste("(1 |", paste(random_vars, collapse = ") + (1|"), ")")
    formula <- paste(formula, "+", random_formula)
  }
  
  #fit the model
  model <- lmer(formula, data = data, weights = weights)
  
  #make table
  coefs <- data.frame(fixef(model))
  cc <- data.frame(confint(model, parm = "beta_", method="Wald", level = 0.99))
  pvalue <- data.frame(coef(summary(model)))
  pvalue <- pvalue %>% select(Pr...t..)
  rows <- rownames(coefs)
  table <- cbind(rows, coefs, cc, pvalue)
  colnames(table) <- c("rows", "coef", "lowerCI",  "upperCI", "pvalue") 
  table$pvalue <- format(table$pvalue, scientific = F)
  
  #return the model
  return(list(model = model, table = table))
}

  #b.1. Run models using the function: Urban
    #Pt vol
ptvol <- model_fx(data = urban,
                  outcome_var = "change_ptvol",
                  fixed_vars = c("totalsum_connect"),
                  random_vars = c("npi", "hrr"))
ptvol_tab <- ptvol$table

    #Node strength
ns <- model_fx(data = urban,
               outcome_var = "change_ns",
               fixed_vars = c("totalsum_connect"),
               random_vars = c("npi", "hrr"))
ns_tab <- ns$table

    #Transitivity
trans <- model_fx(data = urban,
                  outcome_var = "change_trans",
                  fixed_vars = c("totalsum_connect"),
                  random_vars = c("npi", "hrr"))
trans_tab <- trans$table

    #Linchpin score
linchpin <- model_fx(data = urban,
                     outcome_var = "change_linchpin",
                     fixed_vars = c("totalsum_connect"),
                     random_vars = c("npi", "hrr"))
linchpin_tab <- linchpin$table

    #Constraint
constraint <- model_fx(data = urban,
                     outcome_var = "change_constraint",
                     fixed_vars = c("totalsum_connect"),
                     random_vars = c("npi", "hrr"))
constraint_tab <- constraint$table

files <- list("nodestrength" = ns_tab,
              "transitivity" = trans_tab,
              "linchpin" = linchpin_tab,
              "constraint" = constraint_tab,
              "ptvol" = ptvol_tab)

write.xlsx(files, file="regression_urban.xlsx")

  #b.1. Run models using the function: Rural
    #Pt vol
ptvol <- model_fx(data = rural,
                  outcome_var = "change_ptvol",
                  fixed_vars = c("totalsum_connect"),
                  random_vars = c("npi", "hrr"))
ptvol_tab <- ptvol$table

    #Node strength
ns <- model_fx(data = rural,
               outcome_var = "change_ns",
               fixed_vars = c("totalsum_connect"),
               random_vars = c("npi", "hrr"))
ns_tab <- ns$table

    #Transitivity
trans <- model_fx(data = rural,
                  outcome_var = "change_trans",
                  fixed_vars = c("totalsum_connect"),
                  random_vars = c("npi", "hrr"))
trans_tab <- trans$table

    #Linchpin score
linchpin <- model_fx(data = rural,
                     outcome_var = "change_linchpin",
                     fixed_vars = c("totalsum_connect"),
                     random_vars = c("npi", "hrr"))
linchpin_tab <- linchpin$table

    #Constraint
constraint <- model_fx(data = rural,
                       outcome_var = "change_constraint",
                       fixed_vars = c("totalsum_connect"),
                       random_vars = c("npi", "hrr"))
constraint_tab <- constraint$table

files <- list("nodestrength" = ns_tab,
              "transitivity" = trans_tab,
              "linchpin" = linchpin_tab,
              "constraint" = constraint_tab,
              "ptvol" = ptvol_tab)

write.xlsx(files, file="regression_rural.xlsx")
